# Supplementary material for: Molecular and Clinical Characterization of Invasive Streptococcus pyogenes Isolates: Insights from Two Northern-Italy Centers
Source: Pathogens. 2025 Feb 5;14(2):152. doi: 10.3390/pathogens14020152 (PMC11857904; doi:10.3390/pathogens14020152)
Supplement: Supplementary file 1 [file pathogens-14-00152-s001.zip]

Archive with 1 entries (1 files):
- pathogens-3446439-supplementary.xlsx
