# Supplementary material for: Molecular and Clinical Characterization of Invasive Streptococcus pyogenes Isolates: Insights from Two Northern-Italy Centers
Source: Pathogens. 2025 Feb 5;14(2):152. doi: 10.3390/pathogens14020152 (PMC11857904; doi:10.3390/pathogens14020152)
Supplement: Supplementary file 1 [file pathogens-14-00152-s001.zip › pathogens-3446439-supplementary.xlsx]

## Sheet: Foglio1
Isolate ID	Sex	Ethnicity	Birth Date	Age at admission	30-day mortality	Ward	Infection starting site	Source	Intravenous Drug Use (IVDU)	*Charlson Comorbidity Index (CCI)	Co-infection	Diabetes mellitus	Immunosuppression	Reason of immunosuppression	Secondary ICU admission	Penicillin MIC (µg/mL)	Ampicillin MIC (µg/mL)	Resistance	Empiric antibiotic therapy	Targeted antibiotic therapy
S.py 1.22	M	white	1984-09-14	37	No	Emergency	Knee arthritis	Blood Culture	Yes	1	no	No	No	-	No	-	-	-	Amoxicillin/Clavulanic Acid	Amoxicillin/Clavulanic Acid
S.py 2.22	M	mixed	1934-12-26	87	No	Anesthesiology	Oral cavity (Ludwig's angina)	Blood Culture	No	5	no	No	No	-	Yes	-	-	-	Cefotaxime and Linezolid	Cefotaxime
S.py 3.22	F	white	1937-04-30	85	No	Emergency	Oral cavity (Ulcer)	Blood Culture	No	7	no	No	Yes	Waldenström macroglobulinemia	No	-	-	-	Piperacillin/Tazobactam (PTZ)	PTZ/Clindamicin
S.py 1.23	F	white	1939-01-03	83	Yes, 10/12/2023	Geriatrics	Unknown	Blood Culture	No	5	SARS-CoV-2	No	No	-	No	≤0.03	≤0.06	-	-	Ceftriaxone
S.py 2.23	F	white	1957-03-05	65	No	Emergency	Skin (Cellulitis)	Blood Culture	No	4	no	Yes	No	-	Yes	≤0.03	≤0.06	-	PTZ/Daptomicin	Ceftriaxone
S.py 3.23	M	white	1973-12-12	49	No	Hematology	Pharyngitis	Blood Culture	No	3	no	No	Yes	Hematopoietic stem cell transplantation	No	≤0.03	0.25	-	Linezolid/Daptomicin	Amoxicillin/Clavulanic Acid and Clindamicin
S.py 4.23	F	white	1945-09-04	77	No	Cardiology	Skin (Cellulitis)	Blood Culture	No	6	no	Yes	No	-	No	≤0.03	≤0.06	-	Piperacillin/Tazobactam (PTZ)	Ceftriaxone and Clindamicin
S.py 5.23	M	white	1964-05-01	59	No	Emergency	Pharyngitis	Blood Culture	No	3	E. cloacae Bloodstream infection	Yes	No	-	Yes	≤0.03	≤0.06	-	Piperacillin/Tazobactam (PTZ)	-
S.py 6.23	F	mixed	2019-04-23	3	No	Pediatrics	Otitis media	Blood Culture	No	0	no	No	No	-	No	≤0.03	≤0.06	-	Ceftriaxone/Linezolid	-
S.py 7.23	M	black	2023-02-10	0	No	Neonatology	Otitis media	Blood Culture	No	0	no	No	No	-	No	≤0.03	≤0.06	-	Amikacin and Ampicillin	-
S.py 10.23	F	white	1977-02-13	46	Yes, 30/03/2023	Emergency	Unknown	Blood Culture	No	6	no	No	Yes	Metastatic mammary cancer	Yes	≤0.03	≤0.06	-	Piperacillin/Tazobactam (PTZ)	-
S.py 11.23	F	white	1933-03-07	90	No	Emergency	Unknown	Blood Culture	No	5	no	No	No	-	No	≤0.03	≤0.06	-	Piperacillin/Tazobactam (PTZ)	Amoxicillin/Clavulanic Acid
S.py 12.23	F	white	1946-12-18	76	Yes, 23/04/2023	Emergency	Skin (Xerosis cutis secondary to scabies)	Blood Culture	No	4	no	Yes	No	-	No	≤0.03	≤0.06	-	Piperacillin/Tazobactam (PTZ)	-
S.py 14.23	F	white	2003-10-19	19	No	Emergency	Skin	Blood Culture	Yes	0	no	No	No	-	No	≤0.03	≤0.06	-	Amoxicillin/Clavulanic Acid	Amoxicillin/Clavulanic Acid
S.py 15.23	M	white	1952-10-18	71	Yes, 27/04/2023	Emergency	Skin (PICC)	Blood Culture	No	9	no	No	Yes	Metastatic pancreatic cancer	No	≤0.03	≤0.06	-	Piperacillin/Tazobactam (PTZ)	-
S.py 16.23	F	white	1938-11-07	84	No	Emergency	Skin (Cellulitis)	Blood Culture	No	5	no	Yes	No	-	No	≤0.03	≤0.06	-	Amoxicillin/Clavulanic Acid and Clindamicin	Amoxicillin/Clavulanic Acid
S.py 17.23	F	white	1954-10-01	68	Yes, 10/05/2023	Cardiology	Skin (Necrotizing fascitis)	Blood Culture	No	3	no	Yes	No	-	Yes	≤0.03	≤0.06	-	Meropenem, Daptomicin and Clindamicin	-
S.py 19.23	M	white	1951-09-26	71	No	Emergency	Skin (Cellulitis)	Blood Culture	No	4	S. aureus Bloodstream infection	Yes	No	-	No	≤0.03	≤0.06	-	Amoxicillin/Clavulanic Acid and Clindamicin	Amoxicillin/Clavulanic Acid and Clindamicin
S.py 20.23	M	white	1968-09-15	54	Yes, 30/05/2023	Intensive Care Unit (ICU)	Skin (Impetigo)	Blood Culture	No	2	no	No	No	-	Yes	≤0.03	≤0.06	-	PTZ/clindamicin	Meropenem and Linezolid
S.py 24.23	M	white	1995-11-09	27	No	Emergency	Skin	Blood Culture	Yes	1	no	No	Yes	HIV infection	No	≤0.03	≤0.06	Erythromycin, Clindamicin, Tetracycline	Amoxicillin/Clavulanic Acid	Amoxicillin/Clavulanic Acid
S.py 25.23	M	white	1941-12-17	81	No	Neurosurgery	Osteomyelitis	Blood Culture	No	6	no	No	No	-	No	≤0.03	≤0.06	-	Linezolid and Cefepime	Levofloxacin
S.py 27.23	F	white	1934-08-22	88	No	Infectious diseases	Skin (Erysipela)	Blood Culture	No	6	no	No	No	-	No	≤0.03	≤0.06	-	Piperacillin/Tazobactam (PTZ)	Amoxicillin/Clavulanic Acid
S.py 29.23	M	white	1947-05-04	76	No	Emergency	Unknown	Blood Culture	No	9	no	No	Yes	Metastatic pancreatic cancer	No	≤0.03	0.25	-	Piperacillin/Tazobactam (PTZ)	Amoxicillin/Clavulanic Acid
S.py 30.23	M	white	2021-09-29	1	No	Emergency	Otitis media	Purulent Ear Swab	No	0	no	No	No	-	No	≤0.03	≤0.06	-	Ceftriaxone	Ceftriaxone
S.py 31.23	M	white	1937-11-17	85	Yes, 06/07/2023	Emergency	Skin (Cellulitis)	Blood Culture	No	8	no	Yes	No	-	Yes	≤0.03	≤0.06	-	Meropenem	Ceftriaxone
S.py 32.23	M	white	1960-06-24	63	No	Emergency	Skin (Cellulitis)	Blood Culture	No	5	no	No	No	-	No	≤0.03	≤0.06	-	Piperacillin/Tazobactam (PTZ)	Ceftriaxone
S.py 34.23	M	white	1944-08-15	78	No	Emergency	Skin (Foot lesion)	Blood Culture	No	7	S. aureus Bloodstream infection	Yes	No	-	No	0.25	0.5	-	Piperacillin/Tazobactam (PTZ)	Amoxicillin/Clavulanic Acid and Clindamicin
S.py 35.23	F	white	1946-11-09	76	No	Emergency	Unknown	Blood Culture	No	6	no	Yes	No	-	No	≤0.03	≤0.06	-	Piperacillin/Tazobactam (PTZ)	Ceftriaxone and Clindamicin
S.py 37.23	F	white	1942-08-26	79	No	Emergency	Skin (Erysipela)	Blood Culture	No	5	no	No	No	-	No	≤0.03	≤0.06	-	Ceftriaxone	Ceftriaxone
S.py 38.23	M	white	1954-10-29	68	No	Plastic surgery	Prostetic Joint Infection (Knee)	Blood Culture	No	5	no	No	No	-	No	≤0.03	≤0.06	-	Daptomicin and Fosfomycin	Ampicillin
S.py 39.23	F	white	1946-08-23	76	No	Emergency	Skin (Erysipela)	Blood Culture	No	4	S. aureus Bloodstream infection	No	No	-	No	≤0.03	≤0.06	Tetracycline	Amoxicillin/Clavulanic Acid and Clindamicin	Amoxicillin/Clavulanic Acid and Clindamicin
S.py 1.24	F	white	1962-07-15	62	No	Emergency	Oral cavity (Dental abscess)	Blood Culture	No	1	no	No	No	-	Yes	-	-	-	Piperacillin/Tazobactam (PTZ)	Ampicillin and Clindamicin
S.py 2.24	F	white	1946-06-07	77	No	Cardiology	Skin (Eriyespela)	Blood Culture	No	6	no	Yes	No	-	Yes	-	-	-	Piperacillin/Tazobactam (PTZ)	Ceftriaxone and Clindamicin
S.py 3.24	F	white	1940-04-12	83	No	Emergency	Endocarditis	Blood Culture	No	5	no	Yes	No	-	Yes	-	-	-	Ceftriaxone	Ceftriaxone
S.py 4.24	M	white	1962-02-14	62	No	Otorhinolaryngology	Oral cavity (Post tongue surgery infection)	Blood Culture	No	4	no	No	Yes	Base of tongue cancer	No	-	-	-	PTZ/daptomicin	Linezolid
*Charlson Comorbidity Index (one-year mortality risk)			0-2	Low Risk
			3-4	Moderate Risk
			≥5	High Risk
